# Supplementary material for: Biodegradation Mechanism of Polystyrene by Mealworms (Tenebrio molitor) and Nutrients Influencing Their Growth
Source: Polymers (Basel). 2024 Jun 9;16(12):1632. doi: 10.3390/polym16121632 (PMC11207799; doi:10.3390/polym16121632)
Supplement: Supplementary file 1 [file polymers-16-01632-s001.zip]

Archive with 1 entries (1 files):
- polymers-3029673-supplementary.pdf
